# Supplementary material for: Central Nervous System Metastases from Primary Lung Carcinoma: Significance of RNA Fusion Testing and Early Versus Late Metastases
Source: J Pers Med. 2025 May 1;15(5):181. doi: 10.3390/jpm15050181 (PMC12112828; doi:10.3390/jpm15050181)
Supplement: Supplementary file 1 [file jpm-15-00181-s001.zip]

Archive with 1 entries (1 files):
- jpm-3522909-supplementary.pdf
